# Supplementary material for: Engineering potent live attenuated coronavirus vaccines by targeted inactivation of the immune evasive viral deubiquitinase
Source: Nat Commun. 2023 Feb 28;14:1141. doi: 10.1038/s41467-023-36754-z (PMC9973250; doi:10.1038/s41467-023-36754-z)
Supplement: Supplementary file 4 — Source File [file 41467_2023_36754_MOESM4_ESM.xlsx]

## Sheet: Figure 1
Figure 1. Replication of MERS-CoV DUB-negative virus in vitro and in vivo.
Figure 1A Huh7 Growth Curve (Log10 PFU/mL)						n = 2
		rMERS-CoV (WT)		rMERS-CoVDUBneg (V1691R)
	Time post infection (h)	Replicate 1	Replicate 2	Replicate 1	Replicate 2
	8	733.333	1180	586.667	940
	12	10660	3979.95	4960.12	2280.35
	16	200500	136000	108000	60000
	20	2525000	1320000	1280000	1140000
	24	3.35732e+06	3.42929e+06	2.6995e+06	2.498e+06
	30	5200000	5600000	2700000	3800000
Figure 1B MRC5 Growth Curve (Log10 PFU/mL)						n = 2
		rMERS-CoV (WT)		rMERS-CoVDUBneg (V1691R)
	Time post infection (h)	Replicate 1	Replicate 2	Replicate 1	Replicate 2
	8	1193.33	1580	980	1280
	12	71211.9	87635.6	47946.6	49839.7
	16	815000	1760000	655000	1520000
	20	3135000	5200000	3320000	5200000
	24	5.51748e+06	7.46994e+06	4325000	5000000
	30	9400000	8000000	7550000	5400000
Figure 1C Replication in hDPP4 KI mice (Log10 PFU/g Lung)				n = 10 animals/group
		Day 1			Day 3				bdl = below detection level
	Animal Number	Mock	rMERS-CoVMA	rMERS-CoVMA-DUBneg	Mock	rMERS-CoVMA	rMERS-CoVMA-DUBneg		0 = bdl
	1	0	250000000	9400000	0	6.44444e+07	2.57143e+06
	2	0	200000000	5.33333e+06	0	9.66667e+07	1.69231e+06
	3	0	2.46154e+08	2.44444e+06	0	5.66667e+07	1000000
	4	0	1.33333e+08	2000000	0	4.33333e+07	1.13333e+06
	5	0	8.61538e+07	1140000	0	62000000	763636
	6	0	3.71429e+08	5636.36	0	530000000	927273
	7	0	6.46154e+07	2.15385e+06	0	22000000	890909
	8	0	144000000	3.84615e+06	0	56000000	290909
	9	0	102000000	1.44444e+06	0	58750000	2.16667e+06
	10	0	87500000	620000	0	3.84615e+07	984615
Figure 1D Replication in hDPP4 KI mice (Log10 PFU/g Lung)				n = 6 animals/group
		Day 2			Day 4			Day 6			Day 14
	Animal Number	Mock	rMERS-CoVMA	rMERS-CoVMA-DUBneg	Mock	rMERS-CoVMA	rMERS-CoVMA-DUBneg	Mock	rMERS-CoVMA	rMERS-CoVMA-DUBneg	Mock	rMERS-CoVMA	rMERS-CoVMA-DUBneg
	1	0	52000000	2488889	0	7040000	308000	0	N/A	1228.1	0	N/A	0
	2	0	61818182	1520000	0	8000000	342857	0	N/A	1261.38	0	N/A	0
	3	0	57777778	533333	0	400000	502858	0	N/A	0	0	N/A	0
	4	0	67000000	5000000	0	7333333	155000	0	N/A	4285.14	0	N/A	0
	5	0	59818182	4200000	0	5090909	442850	0	N/A	0	0	N/A	0
	6	0	76777778	2600000	0	16888889	552856	0	N/A	0	0	N/A	0
bdl = below detection level
0 = bdl

## Sheet: Figure 2
Figure 2. rMERS-CoVMA DUB-negative virus causes attenuated disease in hDPP4 KI mice.						n = 5-10/group
Figure 2A Weight Loss (% weight loss)
		Day 0			Day 1			Day 2			Day 3			Day 4			Day 5			Day 6			Day 7			Day 8			Day 9			Day 10			Day 11			Day 12			Day 13			Day 14
	Animal Number	Mock	rMERS-CoVMA	rMERS-CoVMA-DUBneg	Mock	rMERS-CoVMA	rMERS-CoVMA-DUBneg	Mock	rMERS-CoVMA	rMERS-CoVMA-DUBneg	Mock	rMERS-CoVMA	rMERS-CoVMA-DUBneg	Mock	rMERS-CoVMA	rMERS-CoVMA-DUBneg	Mock	rMERS-CoVMA	rMERS-CoVMA-DUBneg	Mock	rMERS-CoVMA	rMERS-CoVMA-DUBneg	Mock	rMERS-CoVMA	rMERS-CoVMA-DUBneg	Mock	rMERS-CoVMA	rMERS-CoVMA-DUBneg	Mock	rMERS-CoVMA	rMERS-CoVMA-DUBneg	Mock	rMERS-CoVMA	rMERS-CoVMA-DUBneg	Mock	rMERS-CoVMA	rMERS-CoVMA-DUBneg	Mock	rMERS-CoVMA	rMERS-CoVMA-DUBneg	Mock	rMERS-CoVMA	rMERS-CoVMA-DUBneg	Mock	rMERS-CoVMA	rMERS-CoVMA-DUBneg
	1	100	100	100	95.6522	98.9796	97.1053	96.9565	94.3878	97.8947	97.3913	84.1837	97.8947	100.435	79.0816	100.526	98.2609		98.9474	98.6957		100.526	98.6957		100.526	100.87		101.053	100.435		102.632	99.2609		99.4737	99.5652		99.4737	101.304		98.9474	99.1304		95.7895	99.5652		96.3158
	2	100	100	100	96.0526	99.0431	94.8837	96.4912	96.6507	100.465	98.6842	86.6029	98.1395	102.632	83.2536	102.791	100.439		100	99.1228		99.5349	101.316		99.5349	103.07		101.395	101.754		101.395	100		101.395	101.754		101.861	103.07		101.861	101.754		99.0698	100.877		100.93
	3	100	100	100	97.6191	96.789	97.2093	100.476	95.5261	97.6744	100.476	85.7798	98.6047	102.381	78.8991	100.465	99.5238		100.465	101.905		98.6047	102.381		99.5349	102.762		101.861	102.762		99.0698	99.5238		101.861	102.381		101.861	102.143		100.465	102.857		97.6744	102.857		99.0698
	4	100	100	100	95.5882	99.0909	96.2441	97.549	98.1818	97.1831	95.098	84.5455	96.7136	99.5098	78.1818	100	100.49		100.939	98.5294		100.469	100.49		99.5305	101.471		101.878	101.471		100.469	97.098		101.409	96.5686		100	98.8431		99.061	98.5294		97.1831	99.5098		98.1221
	5	100	100	100	94.1463	99.12	96.5217	95.6098	96.3409	98.2609	95.1219	83.8351	95.6522	97.561	81.056	98.6957	98.5366		99.1304	98.0976		98.6957	98.5366		99.6087	98.5366		101.739	100.976		102.609	97.0732		105.217	99.5122		104.348	98.0488		103.478	96.5854		97.8261	98.5366		97.8261
	6		100	100		98.8837	95.5947		98.4651	98.6784		98.1395	98.6784		99.7907	102.203		100	103.084		99.5349	102.643		101.535	101.322		101.395	102.643		101.395	107.049		101.395	100.881		101.861	101.322		101.861	100.441		102	96.4758		102.302	95.1542
	7		100	100		98.9382	98.0861		95.695	99.5215		85.9073	98.5646		80.1158	104.306			103.349			100.957			102.569			102.871			102.392			101.914			100.478			99.5215			97.6077			99.5215
	8		100	100		94.8936	97.7974		93.1915	100		83.8298	101.322		82.5532	102.643		77.4468	100.881			101.322			103.084			105.286			106.167			106.608			105.286			103.524			103.965			102.203
	9		100	100		98.1982	96.4444		93.2432	98.6667		84.6847	98.2222		82.4324	102.667			101.333			100.889			104			105.778			104			105.333			103.556			101.778			101.778			105.778
	10		100	100		95.6098	97.1154		94.6342	99.0385		85.3658	98.0769		79.0244	101.923			101.923			102.404			101.442			102.885			102.404			102.885			104.327			101.923			101.442			100.962
Figure 2B Survival (% survival)			Survival
	Animal Number	Days p.i.	Mock	rMERS-CoVMA	rMERS-CoVMA-DUBneg
	a1	14	0			0 = survival
	a2	14	0			1 = Death
	a3	14	0
	a4	14	0
	a5	14	0
	b1	4		1
	b2	4		1
	b3	4		1
	b4	4		1
	b5	4		1
	b6	4		1
	b7	4		1
	b8	4		1
	b9	5		1
	b10	14		0
	c1	14			0
	c2	14			0
	c3	14			0
	c4	14			0
	c5	14			0
	c6	14			0
	c7	14			0
	c8	14			0
	c9	14			0
	c10	14			0

## Sheet: Figure 3
Figure 3. Lung pathology of mock-, rMERS-CoVMA-, and DUB-negative rMERS-CoVMA-infected hDPP4 KI mice on day 4 post infection.
Figure 3B Combined Pathology Scores					n = 4/group
	Combined Lung Pathology Scores
Animal Number	Mock	rMERS-CoVMA-DUBneg	rMERS-CoVMA
1	2	9	10
2	2	7	34
3	2	5	60
4	3	12	48

## Sheet: Figure 4
Figure 4. Interferon and cytokine responses to rMERS-CoVMA or rMERS-CoVMA-DUBneg infection in hDPP4 KI mice.
Figure 4 Levels of selected interferons (IFN-β, IFN-γ and IFN-λ) and cytokines (IL-1β, IL-6 and TNF-α) (pg/Lung)											n = 3/group
IFN-β
Days p.i.	Mock			MERS-CoVMA-DUBneg			MERS-CoVMA
1	4292.82	4540.06	4180.91	6115.31	7725.55	6414.84	4603.95	4197.82	3999.31
3	4767.18	4173.98	3692.58	4551.62	4563.14	4310.93	5839.33	5856.82	5823.74
TNF-α
Days p.i.	Mock			MERS-CoVMA-DUBneg			MERS-CoVMA
1	3576.42	3447.72	2642.82	6333.59	7315.98	6891.66	3874.17	4258.38	3455.88
3	3550.07	4612.16	3879.17	3292.17	3314.63	4243.85	7849.96	7156.34	7381.61
IL-6
Days p.i.	Mock			MERS-CoVMA-DUBneg			MERS-CoVMA
1	2417.42	2520.05	2282.22	3314.05	3288.52	3199.45	2512.64	2294.47	2112.98
3	2727.83	2150.88	2440.28	2317.71	1827.42	2354.19	4001.07	3867.7	4268.48
IFN-λ
Days p.i.	Mock			MERS-CoVMA-DUBneg			MERS-CoVMA
1	414.439	412.24	370.207	1467.28	1395.98	1445.88	851.634	825.138	719.624
3	398.106	392.803	340.513	478.107	433.803	355.005	1436.43	1753.36	1487
IFN-γ
Days p.i.	Mock			MERS-CoVMA-DUBneg			MERS-CoVMA
1	20390.1	21367.2	20924	22079.3	19751.6	23737.9	18111.7	18127.4	13842.7
3	21801.5	21021.5	20669.1	18879.9	17626.2	20965	17615.4	20033.8	19994.1
IL-1β
Days p.i.	Mock			MERS-CoVMA-DUBneg			MERS-CoVMA
1	2253.74	2244.51	2126.78	3874.37	3041.27	3099.37	9433.39	8920.08	7509.08
3	2031.12	1910.65	2032.02	2151.89	2803.5	2345.81	3116.68	2158.97	2539.47

## Sheet: Figure 5
Figure 5. Neutralizing antibody responses induced by DUB-negative rMERS-CoVMA vaccination in hDPP4 KI mice
Figure 5B (mean reciprocal titers)								Figure 5C (mean reciprocal titers)
n = 10-28								n = 3
Animal Number	Week 0	Week 2	Week 4	Week 6	Week 7			Mock	rMERS-CoVMA	rMERS-CoV	MERS-CoV (EMC/2012)	MERS-CoV (Jordan-N3/2012)
1	0	40	160		320			0	320	320	320	320
2	0	80	160		320			0	320	320	320	320
3	0	10	160		320			0	480	320	320	160
4	0	10	160		160
5	0	40	160		320
6	0	20	120		480
7	0	20	160		320
8	0	40	320		640
9	0	40	160		320
10	0	20	160		320
11	0	20	160		320
12	0	40	320		640
13	0	20	160		320
14	0	20	80		160
15	0	40	320		640
16	0	40	80	80	160
17	0	40	80	80	160
18	0	40	160	320	160
19	0	10	160	160	160
20	0	40	160	160	160
21	0	40	80	80	160
22	0	20	160	160	320
23	0	20	160	160	160
24	0	10	160	320	320
25	0	10	160	320	160
26	0	20	160		320
27	0	80	320		640
28	0	10	160		320

## Sheet: Figure 6
Figure 6 Challenge of hDPP4 KI mice after a single vaccination with the DUB-negative rMERS-CoVMA
Figure 6B Weight Loss (% weight loss)			n=16-30 animals/group
Days p.i	Mock vaccinated and mock challenged																					mock vaccinated and rMERS-CoVMA challenged																rMERS-CoVMA-DUBneg vaccinated and rMERS-CoVMA
0	100	100	100	100	100	100	100	100	100	100	100	100	100	100	100	100	100	100	100	100	100	100	100	100	100	100	100	100	100	100	100	100	100	100	100	100	100	100	100	100	100	100	100	100	100	100	100	100	100
1	99.3612	103.649	96.4456	95.2548	93.2998	98.4502	99.2057	97.5755	98.8426	101.297	98.1163	100.922	99.639	100.561	99.1035	100.47	99.924	101.212	98.812	100.909	101.634	99.1548	98.2088	95.589	99.1444	97.6927	93.4972	100.514	102.705	100.799	99.8399	99.1785	99.5731	99.0979	99.726	99.5905	100.085	99.1057	100.119	99.0737	102.257	99.465	100.371	102.176	101.08	101.225	100.707	102.615	101.781
2	99.187	102.505	94.8541	98.4016	92.2922	99.4834	98.2224	97.2178	97.2608	104.456	99.446	100.049	98.8138	99.3585	98.5805	99.1386	100.989	100.242	99.5458	99.167	102.09	98.156	96.4558	96.9925	99.1444	98.9512	94.9821	100.22	101.202	99.8099	99.6798	99.8357	98.9089	98.6919	99.5695	99.7134	99.5317	100.528	99.2866	99.0737	98.6622	101.44	100.882	103.368	103.726	102.144	102.828	101.725	101.053
3	99.8839	106.481	95.5968	101.998	93.9547	99.8893	99.4705	95.787	96.7207	104.061	99.7839	100.437	97.9887	99.0377	99.3276	99.3735	100.456	99.5154	98.1482	99.0913	100.874	90.0499	89.596	90.0752	89.9849	93.7074	89.0937	88.6848	89.9699	89.924	80.7364	84.6112	78.7476	85.0699	89.5499	83.0057	83.1843	98.7805	100.079	97.1003	97.9515	100	103.48	102.487	103.51	102.195	103.283	102.448	101.498
4	96.6318	108.279	97.6127	100.499	94.5592	98.7085	100.832	97.0191	97.608	104.907	101.939	102.377	101.599	98.4763	98.3937	99.4518	99.8479	100.519	98.8819	99.8485	100.152	77.9869	78.8872	79.8997	78.9633	80.4929	80.5878	77.7737	79.9309	82.33	74.8666	71.4129	72.8178	76.8155	83.995	75.7576	75.0106	100.406	99.4451	97.7044	98.6622	100.617	102.135	102.332	99.622	99.9489	102.727	104.619	101.943
5	97.8513	111.874	98.1963	101.149	98.3879	99.1513	100.756	99.7615	98.1867	107.163	103.49	102.96	98.0402	100.842	100.075	99.3344	101.445	101.835	100.035	103.105	102.66	N/A	N/A	N/A	N/A	N/A	N/A	N/A	N/A	79.67	N/A	N/A	N/A	N/A	78.7006	N/A	N/A	98.4959	102.418	100	99.8328	101.276	100.882	103.575	102.484	102.808	108.586	107.958	103.968
6	98.6063	109.259	96.0212	100.45	98.8413	98.3026	99.8865	97.6947	98.4182	105.697	99.9446	103.008	99.5874	98.0754	97.6466	98.3947	99.4677	102.458	98.5325	101.969	102.014	N/A	N/A	N/A	N/A	N/A	N/A	N/A	N/A	N/A	N/A	N/A	N/A	N/A	N/A	N/A	N/A	97.4797	101.903	100.201	101.296	101.687	104.501	102.85	103.24	102.501	104.546	105.732	103.239
7	98.1417	107.516	93.8461	100.849	96.6751	96.7897	98.5628	96.7409	97.7623	104.117	100.609	101.601	99.7937	98.5164	97.161	97.9248	99.3916	101.835	99.7205	100.757	101.634	N/A	N/A	N/A	N/A	N/A	N/A	N/A	N/A	N/A	N/A	N/A	N/A	N/A	N/A	N/A	N/A	97.1951	102.338	98.389	99.3729	100.947	105.429	102.228	102.754	102.195	103.03	102.615	102.591
8	97.7352	107.789	97.5597	102.747	99.2947	96.2731	100	99.682	97.608	103.102	99.723	99.7089	98.3497	99.2783	98.5805	98.7862	100.57	101.385	103.494	101.78	102.85	N/A	N/A	N/A	N/A	N/A	N/A	N/A	N/A	N/A	N/A	N/A	N/A	N/A	N/A	N/A	N/A	97.3984	103.131	98.7112	100.084	100.823	106.357	106.528	105.832	103.216	103.636	106.455	102.793
9	97.0964	108.66	98.3554	99.9001	98.4887	97.1218	101.362	100.199	100.116	102.707	100.776	99.0781	98.8138	99.4788	97.7587	98.1206	98.9354	99.8962	100.664	102.613	101.292	N/A	N/A	N/A	N/A	N/A	N/A	N/A	N/A	N/A	N/A	N/A	N/A	N/A	N/A	N/A	N/A	98.1301	104.36	100.04	100.334	100.617	113.225	102.85	106.48	100.357	105.202	107.624	103.603
10	94.7155	108.497	99.4164	97.6024	103.224	96.7897	99.1679	100.795	100.309	105.471	103.269	103.882	100.98	100.04	98.954	97.964	99.3916	100.242	100.21	100.227	100.836	N/A	N/A	N/A	N/A	N/A	N/A	N/A	N/A	N/A	N/A	N/A	N/A	N/A	N/A	N/A	N/A	96.9512	106.262	100.282	100.585	101.893	109.281	103.99	101.728	101.94	105.05	108.18	105.101
11	96.0511	106.155	99.3103	100.949	100.252	96.3469	101.286	99.523	99.3056	102.933	99.723	101.504	97.3182	100.16	99.1408	97.8074	100.228	101.038	98.6373	100.682	100.798	N/A	N/A	N/A	N/A	N/A	N/A	N/A	N/A	N/A	N/A	N/A	N/A	N/A	N/A	N/A	N/A	95.5691	107.253	101.732	100.878	101.152	106.682	103.938	100.54	103.318	104.04	106.9	104.494
12	99.6516	108.061	97.2944	102.997	100.252	100.295	102.08	99.7218	102.469	103.215	101.33	101.941	101.083	99.9198	99.7385	98.1989	101.027	101.8	102.446	102.234	102.508	N/A	N/A	N/A	N/A	N/A	N/A	N/A	N/A	N/A	N/A	N/A	N/A	N/A	N/A	N/A	N/A	97.9675	105.747	100.403	105.811	102.922	108.585	107.254	103.618	107.3	106.919	106.066	105.911
13	98.3159	107.516	98.7268	104.146	101.511	98.5978	102.118	100.159	101.736	104.794	102.05	99.7089	97.8855	98.7971	100.784	97.8857	100.646	100.935	101.188	101.174	100.684	N/A	N/A	N/A	N/A	N/A	N/A	N/A	N/A	N/A	N/A	N/A	N/A	N/A	N/A	N/A	N/A	98.3333	104.36	100.242	103.47	100.905	108.445	107.254	103.348	103.063	103.939	108.013	106.235
14	97.6191	111.983	97.2944	101.149	98.5894	98.8561	100.87	100.397	102.199	104.681	102.936	102.717	100.361	100.842	100.261	98.5905	100.532	102.181	102.341	102.84	102.318	N/A	N/A	N/A	N/A	N/A	N/A	N/A	N/A	N/A	N/A	N/A	N/A	N/A	N/A	N/A	N/A	97.3984	104.756	100.362	103.261	101.235	109.42	107.047	102.646	102.093	105.252	110.796	104.818
Figure 6C Survival (% survival)							Figure 6D Replication after challenge with rMERS-CoVMA (PFU/g Lung)
n=16-30 animals/group							n=6 animals/group
Animal Number	Days p.i.	Mock	rMERS-CoVMA	rMERS-CoVMA-DUBneg			Days p.i.	Mock--Immunized						Immunized with V1691R mutant
	14	0			0 = survival		0	0	0	0	0	0	0	0	0	0	0	0	0
	14	0			1 = Death		2	112000000	304000000	56000000	168000000	26000000	368000000	0	0	0	0	0	0
	14	0			bdl = below detection level		4	14400000	14400000	40800000	20800000	26500000	24400000	0	0	0	0	0	0
	14	0			0 = bdl		6	N/A	N/A	N/A	N/A	N/A	N/A	0	0	0	0	0	0
	14	0					14	N/A	N/A	N/A	N/A	N/A	N/A	0	0	0	0	0	0
	14	0
	14	0					n=6
	14	0
	14	0
	14	0
	14	0
	14	0
	14	0
	14	0
	14	0
	14	0
	4		1
	4		1
	4		1
	4		1
	4		1
	4		1
	4		1
	4		1
	5		1
	5		1
	4		1
	4		1
	4		1
	4		1
	4		1
	4		1
	14			0
	14			0
	14			0
	14			0
	14			0
	14			0
	14			0
	14			0
	14			0
	14			0
	14			0
	14			0
	14			0
	14			0
	14			0
	14			0
	14			0
	14			0
	14			0
	14			0
	14			0
	14			0
	14			0
	14			0
	14			0
	14			0
	14			0
	14			0
	14			0
	14			0
[truncated: 18 more columns]

## Sheet: Figure 7
Figure 7. Challenge of hDPP4 KI mice after passive transfer of immune sera from mice immunized with the DUB-negative rMERS-CoVMA.
Figure 7B Neutralizing activity of the pooled immune sera from hDPP4 KI mice immunized with rMERS-CoVMA-DUBneg.
Mean reciprocal titers					n=20-28 animals/group
Vaccinated	Mock
160	0
160	0
160	0
320	0
160	0
80	0
320	0
80	0
80	0
160	0
160	0
160	0
80	0
160	0
160	0
160	0
160	0
160	0
320	0
160	0
	0
	0
	0
	0
	0
	0
	0
	0
Figure 7C Weight Loss (% weight loss)				n=5-7 animals/group
Days p.i.	Day 2 - Mock Treated							Day 2 - Treated							Day 4 - Mock Treated							Day 4 - Treated							Day 14 - Treated
0	100	100	100	100	100			100	100	100	100	100	100		100	100	100	100	100	100	100	100	100	100	100	100			100	100	100	100	100	100	100
1	98.5825	101.26	99.6447	98.8718	97.5786			98.2733	100.332	99.4711	97.861	99.6803	100.953		97.7852	98.4584	96.9609	104.611	98.2373	97.9025	98.1791	98.1122	97.5035	99.1972	97.637	98.5983			97.6458	100.523	98.1761	98.4796	99.4143	100.156	99.6404
2	98.3996	97.256	98.0203	96.1264	95.0488			95.6282	95.5998	92.9327	92.4647	96.1108	91.8715		96.9361	98.0933	97.2021	95.5379	92.282	93.3928	92.0768	100.105	100.094	100.459	99.8995	97.5971			98.4647	92.4941	96.2481	101.071	95.6808	99.6882	100.759
3															86.0465	88.1542	84.467	87.407	85.6598	83.1673	82.0866	97.1683	93.6411	89.0482	93.3635	94.0729			92.2211	83.848	86.3992	101.002	92.2401	90.2962	94.3668
4															80.3182	80.7708	79.4501	79.8954	75.798	78.3954	76.9193	97.7451	98.634	94.8394	98.6425	98.318			94.6264	79.5725	87.0245	98.9634	78.6603	99.3375	97.2833
5																													96.4176		89.9948	98.4796	75.183	100.818	98.0823
6																													101.945		94.1115	100.622		102.884	101.119
7																													99.0276		96.5607	99.1016		101.403	100.519
8																													97.4923		98.6972	98.8597		104.91	103.835
9																													100.051		98.9578	100.173		103.507	103.436
10																													101.535		99.1662	98.9288		102.221	103.236
Figure 7D Survival (% survival)					Figure 7E Virus Titer (PFU/g Lung)
n=7 animals/group				0 = survival	Days p.i.	Mock - Treated								Treated
		Treated	Mock - Treated	1 = Death	2	80000000	160000000	208000000	213000000	280000000	307000000			150000000	130000000	120000000	173000000	152000000
	10	0			4	26666667	22500000	33000000	43200000	34000000	67000000	24800000		128000	43000	19666	22666	17000
	10	0			10	N/A	N/A	N/A	N/A	N/A	N/A	N/A		0	0	0	0	0
	10	0
	10	0			n=5-7 animals/group
	10	0			bdl = below detection level
	4	1			0 = bdl
	5	1
	4	0
	4	0
	4	0
	4	0
	4	0
	4		1
	4		1
	4		1
	4		1
	4		1
	4		1
	4		1

## Sheet: Supplementary Figure 1
Supplementary Figure 1. Replication of DUB negative rMERS-CoV
Supplementary Figure 1A Huh7 (PFU/mL)				n=3
rMERS-CoV	rMERS-CoVDUBneg	rMERS-CoVMA	rMERS-CoVMA-DUBneg
7800000	8800000	6800000	5200000
8600000	7400000	8000000	6400000
8200000	6400000	6600000	5600000
Supplementary Figure 1B Huh7 (PFU/mL)				n=3
rMERS-CoV	rMERS-CoVDUBneg	rMERS-CoVMA	rMERS-CoVMA-DUBneg
30000000	28000000	24000000	9800000
17000000	13000000	10000000	8800000
24000000	18000000	15000000	10000000

## Sheet: Supplementary Figure 3
Supplementary Figure 3. rMERS-CoVMA caused dose-dependent lethal lung disease in hDPP4 KI mice
Supplementary Figure 3A Weight Loss (% weight loss)						n = 9-10animals/group
	Days p.i	Mock									100000 pfu i.n.										50000 pfu i.n.										10000 pfu i.n.
	0	100	100	100	100	100	100	100	100	100	100	100	100	100	100	100	100	100	100	100	100	100	100	100	100	100	100	100	100	100	100	100	100	100	100	100	100	100	100	100
	1	99.8	99.6	100.57	100.7	101.1	100.9	100.65	100	100.91	94.77	96.6	96.5	96.67	101.14	98	96.77	99.21	98.47	98.84	97.1	91.62	99.43	100	94.29	100.46	95.76	97.19	99	97.73	98.46	97.54	91.21	97.98	95.8	92.64	90.9	91.55	99.64	93.81
	2	100.45	101.1	100.2	100.7	100.39	100.9	101	100.5	100	92.25	93.27	96.9	98.15	94.25	86	91.93	92.18	98.47	93.89	95.16	90.74	100.29	94.25	88.59	99	89.94	92	88.55	92.76	96.93	97	90.79	96.98	96.75	96.96	89.54	92	98.59	94.15
	3	100.96	102.6	100.3	101.1	102.7	100	103.26	100.76	100	83.58	86.55	87.3	87.82	87.35	80	89.78	82.81	85.55	84.35	90.8	85	101.17	88.99	80.7	89.2	82	85.5	82.58	85.97	86.73	83.82	82.42	88.44	84.25	86.14	80.9	83.11	86.66	84.48
	4	100.59	100.3	101.2	100.7	101.96	100.9	103.26	100.88	99.47	77.9	81.09	79.47	80.8	83.33	78	83.87	79.29	79.46	82.44	86.47	82.81	101.92	84.68	78.5	78.87	78.3	81.77	79.1	82.35	79.59	79.4	74.89	84.92	81.94	79.65	76.36	76.44	78.94	80.75
	5	100.83	101.1	101.9	100	101.18	98.18	101.6	102	100.5												81	101.18											85.92	77.31					78
	6	100.8	101.43	101.6	100	101.72	97.72	101.6	102	98.43													101.92											76.88
	7	100	102	101.5	100	102	99	100.5	102	102													102
	8	100.62	102.47	101.26	100.366	101.6	98.6	103.26	102.366	99.47													102.6
	9	100.74	102.56	102.34	100.32	101.54	99.54	104.34	102.32	101.56													102.74
	10
	11	101.34	102.47	102.89	100.71	100.67	100	104.89	102.71	99.47													102.67
	12
	13	101.74	103	102.97	100.3	102.17	102.7	105.97	102.3	103													102.27
Supplementary Figure 3B Survival (% survival)
n = 9-10animals/group
Animal Number	Days p.i.	0 pfu i.n.	10000 pfu i.n.	50000 pfu i.n.	100000 pfu i.n.
a1	14	0
a2	14	0
a3	14	0
a4	14	0
a5	14	0
a6	14	0
a7	14	0
a8	14	0
a9	14	0
b1	4		1
b2	4		1
b3	4		1
b4	4		1
b5	4		1
b6	4		1
b7	5		1
b8	5		1
b9	5		1
b10	6		1
c1	4			1
c2	4			1
c3	4			1
c4	4			1
c5	4			1
c6	4			1
c7	4			1
c8	5			1
c9	14			0
d1	4				1
d2	4				1
d3	4				1
d4	4				1
d5	4				1
d6	4				1
d7	4				1
d8	4				1
d9	4				1
d10	4				1

## Sheet: Supplementary Figure 4
Supplementary Figure 4. DUB-negative rMERS-CoV elicits potent and sustained neutralizing antibodies
Supplementary Figure 4 (mean reciprocal titers)
n = 10
Animal Number	Week 0	Week 2	Week 4	Week 6	Week 9	Week 11
1	0	10	80	80	40	40
2	0	10	80	80	40	40
3	0	20	160	320	80	320
4	0	10	80	160	40	160
5	0	20	160	160	40	80
6	0	20	40	80	160	160
7	0	20	160	160	160	160
8	0	20	160	160	160	160
9	0	20	160	320	160	160
10	0	40	160	320	160	320

[truncated: 6 more sheets: Supplementary Figure 5, Supplementary Figure 6, Supplementary Figure 7, Supplementary Table 1, Supplementary Table 2, Supplementary Table 3]
